# Supplementary material for: Species-Specific Sensitivity and Levels of Beta-D-Glucan for the Diagnosis of Candidemia—A Systematic Review and Meta-Analysis
Source: J Fungi (Basel). 2025 Feb 15;11(2):149. doi: 10.3390/jof11020149 (PMC11856011; doi:10.3390/jof11020149)
Supplement: Supplementary file 1 [file jof-11-00149-s001.zip]

Archive with 1 entries (1 files):
- jof-3441545-supplementary.pdf
